# Supplementary material for: Study on Synthesizing Isobornyl Acetate/Isoborneol from Camphene Using α-Hydroxyl Carboxylic Acid Composite Catalyst
Source: Molecules. 2023 Feb 16;28(4):1875. doi: 10.3390/molecules28041875 (PMC9964953; doi:10.3390/molecules28041875)
Supplement: Supplementary file 1 [file molecules-28-01875-s001.zip]

Archive with 1 entries (1 files):
- molecules-2183181-supplementary.pdf
